# Supplementary material for: Population genetics data help to guide the conservation of palm species with small population sizes and fragmented habitats in Madagascar
Source: PeerJ. 2017 May 3;5:e3248. doi: 10.7717/peerj.3248 (PMC5419215; doi:10.7717/peerj.3248)
Supplement: Supplemental Information 1 — AFLP coded data for 20 Dypsis ambositrae samples, 3 primer combinations, 230 loci. [file peerj-05-3248-s001.xlsx]

## Sheet: Sheet1
		Allele 1	Allele 2	Allele 3	Allele 4	Allele 5	Allele 6	Allele 7	Allele 8	Allele 9	Allele 10	Allele 11	Allele 12	Allele 13	Allele 14	Allele 15	Allele 16	Allele 17	Allele 18	Allele 19	Allele 20	Allele 21	Allele 22	Allele 23	Allele 24	Allele 25	Allele 26	Allele 27	Allele 28	Allele 29	Allele 30	Allele 31	Allele 32	Allele 33	Allele 34	Allele 35	Allele 36	Allele 37	Allele 38	Allele 39	Allele 40	Allele 41	Allele 42	Allele 43	Allele 44	Allele 45	Allele 46	Allele 47	Allele 48
61	A1	1	0	0	0	1	1	1	0	1	0	1	1	0	1	1	1	1	0	1	1	1	1	1	0	1	1	1	1	1	1	1	0	1	1	1	0	1	0	0	1	1	1	1	1	1	1	1	1
62	A1	1	0	0	1	1	1	1	0	1	0	1	1	0	1	0	1	0	0	1	0	1	1	1	0	1	1	1	1	1	1	1	0	1	1	1	1	1	1	0	0	0	1	1	1	1	1	1	1
63	A1	1	0	1	1	1	1	1	0	1	0	1	1	0	1	1	1	1	0	1	1	1	1	1	0	1	1	1	1	1	1	1	0	1	1	1	0	0	0	0	1	0	1	1	1	1	1	1	1
65	A1	1	0	0	1	1	1	1	0	1	0	1	1	0	1	0	1	0	0	1	1	1	1	1	0	1	1	1	1	1	1	1	0	1	0	1	0	0	0	0	1	0	1	1	1	1	1	1	0
71	A1	1	0	0	1	1	1	1	0	1	0	1	1	0	1	0	1	1	0	1	1	1	1	1	0	1	1	1	1	1	1	1	0	1	1	1	0	0	0	0	0	0	1	1	1	1	1	1	1
72	A1	1	0	1	1	1	1	1	0	1	0	1	0	0	0	0	1	1	0	1	0	1	1	1	0	0	1	1	1	1	1	1	0	1	1	1	0	0	0	0	1	0	1	1	0	1	1	1	1
74	A1	1	0	1	1	1	1	1	0	1	0	1	1	0	1	1	1	1	0	1	1	1	1	1	0	0	1	1	1	1	1	1	0	1	1	1	0	0	0	0	1	0	1	1	0	1	1	1	0
75	A1	1	0	0	1	1	1	1	0	1	0	1	1	0	0	1	1	1	0	1	1	1	1	1	0	1	1	1	1	1	1	1	0	1	1	1	0	1	0	0	1	0	1	1	0	1	1	1	0
184	A2	1	0	0	1	1	1	1	0	1	0	1	1	1	1	0	1	1	0	1	1	1	0	1	1	1	1	1	1	1	1	1	1	1	1	1	1	0	0	0	1	1	1	1	0	1	1	1	1
185	A2	1	0	1	1	1	1	1	0	1	0	1	1	1	1	0	1	1	0	1	1	1	0	1	1	1	1	1	1	1	1	1	0	0	1	1	0	0	0	0	1	0	1	1	1	1	1	1	1
186	A2	1	0	1	1	1	1	1	0	1	0	1	0	0	1	0	1	1	1	1	1	1	0	1	1	1	1	1	1	1	1	1	0	1	1	1	1	0	0	0	1	0	1	1	0	1	1	1	1
187	A2	0	0	1	1	1	1	1	0	1	0	1	1	1	0	0	1	1	0	1	1	1	0	1	1	1	1	1	1	1	1	1	0	1	1	1	0	0	0	0	1	1	1	1	0	1	1	1	1
188	A2	1	1	0	1	1	1	1	0	1	1	1	0	1	1	0	0	1	0	1	1	1	0	0	1	1	1	1	1	1	1	1	0	1	1	1	1	0	0	0	0	0	1	1	0	1	1	0	1
191	A2	1	1	0	1	1	1	1	1	1	0	1	1	0	1	0	1	0	0	1	0	1	0	1	1	1	1	1	1	1	1	1	0	1	1	1	0	0	0	0	1	0	1	1	0	1	1	1	1
192	A2	1	0	0	1	1	1	1	0	1	0	1	0	0	1	0	1	1	0	1	1	1	0	1	1	1	1	1	1	1	1	1	0	1	1	1	0	0	0	0	1	1	1	1	0	1	1	1	1
193	A2	1	0	1	1	1	1	1	0	1	0	1	1	1	1	0	1	1	0	1	1	1	0	1	0	1	1	1	1	1	1	1	0	1	1	1	0	0	0	0	1	0	1	1	0	1	1	1	1
194	A2	1	0	1	1	1	1	1	0	1	0	1	0	0	1	0	1	1	0	1	1	1	0	1	1	1	1	1	1	1	1	1	0	1	1	1	0	0	0	0	1	1	1	1	0	1	1	1	1
196	A2	1	0	1	1	1	1	1	0	1	0	1	0	0	1	0	1	1	1	1	1	1	0	1	1	1	1	1	1	1	1	1	0	1	1	1	0	0	0	0	1	1	1	1	0	1	1	1	1
197	A2	1	0	1	1	1	1	1	0	1	0	1	0	0	1	0	1	1	0	1	1	1	0	1	1	1	1	1	1	1	1	1	0	1	1	1	0	0	0	0	1	0	1	1	0	1	1	1	1
198	A2	1	0	0	1	1	1	1	0	1	0	1	1	0	1	0	1	1	0	1	1	1	0	1	1	1	1	1	1	1	1	1	1	1	1	1	0	0	0	0	1	1	1	1	0	1	1	1	1
[truncated: 182 more columns]
